# Supplementary material for: Association between Sexual Activity during Pregnancy, Pre- and Early-Term Birth, and Vaginal Cytokine Inflammation: A Prospective Study of Black Women
Source: Healthcare (Basel). 2023 Jul 11;11(14):1995. doi: 10.3390/healthcare11141995 (PMC10379435; doi:10.3390/healthcare11141995)
Supplement: Supplementary file 1 [file healthcare-11-01995-s001.zip]

Archive with 1 entries (1 files):
- healthcare-2379247-supplementary.pdf
